# Supplementary material for: Development of Cytotoxic GW7604-Zeise’s Salt Conjugates as Multitarget Compounds with Selectivity for Estrogen Receptor- Positive Tumor Cells
Source: J Med Chem. 2024 Mar 13;67(6):4870–88. doi: 10.1021/acs.jmedchem.3c02454 (PMC10983001; doi:10.1021/acs.jmedchem.3c02454)
Supplement: Supplementary file 2 — jm3c02454_si_002.csv [file jm3c02454_si_002.csv]

Column1	Column2	Column3	Column4	Column5
		IC50 [µM]
Compound	SMILES	MCF-7	SKBr3	TSA-210
GW7604-Prop-PtCl3	OC1=CC=C(c(C2=CC=C(/C=C/C(OCC=C)=O)C=C2)c(CC)C3=CC=CC=C3)C=C1.[][Pt](Cl)(Cl)Cl.[K]
GW7604-But-PtCl3	OC1=CC=C(c(C2=CC=C(/C=C/C(OCCC=C)=O)C=C2)c(CC)C3=CC=CC=C3)C=C1.[][Pt](Cl)(Cl)Cl.[K]	20.4	> 30	> 30
GW7604-Pent-PtCl3	OC1=CC=C(c(C2=CC=C(/C=C/C(OCCCC=C)=O)C=C2)c(CC)C3=CC=CC=C3)C=C1.[][Pt](Cl)(Cl)Cl.[K]	19.6	> 30	> 30
GW7604-Hex-PtCl3	OC1=CC=C(c(C2=CC=C(/C=C/C(OCCCCC=C)=O)C=C2)c(CC)C3=CC=CC=C3)C=C1.[][Pt](Cl)(Cl)Cl.[K]	20.5	> 30	> 30
GW7604-Prop	OC1=CC=C(c(C2=CC=C(/C=C/C(OCC=C)=O)C=C2)c(CC)C3=CC=CC=C3)C=C1	20-30	n.d.	n.d.
GW7604-But	OC1=CC=C(c(C2=CC=C(/C=C/C(OCCC=C)=O)C=C2)c(CC)C3=CC=CC=C3)C=C1	> 30	n.d.	n.d.
GW7604-Pent	OC1=CC=C(c(C2=CC=C(/C=C/C(OCCCC=C)=O)C=C2)c(CC)C3=CC=CC=C3)C=C1	> 30	n.d.	n.d.
GW7604-Hex	OC1=CC=C(c(C2=CC=C(/C=C/C(OCCCCC=C)=O)C=C2)c(CC)C3=CC=CC=C3)C=C1	> 30	n.d.	n.d.
Zeise`s salt	C=C.[][Pt](Cl)(Cl)Cl.[K]	>20	>20	> 20
